# Supplementary material for: Isolation and Quantification of miRNA from the Biomolecular Corona on Mesoporous Silica Nanoparticles
Source: Nanomaterials (Basel). 2021 May 1;11(5):1196. doi: 10.3390/nano11051196 (PMC8147382; doi:10.3390/nano11051196)
Supplement: Supplementary file 1 [file nanomaterials-11-01196-s001.zip]

Archive with 1 entries (1 files):
- nanomaterials-1165857-supplementary.pdf
